# Supplementary material for: Randomized crossover trial of a modified ketogenic diet in Alzheimer’s disease
Source: Alzheimers Res Ther. 2021 Feb 23;13:51. doi: 10.1186/s13195-021-00783-x (PMC7901512; doi:10.1186/s13195-021-00783-x)
Supplement: Supplementary file 1 — Additional file 1. [file 13195_2021_783_MOESM1_ESM.zip]

Archive with 4 entries (4 files):
- CONSORT 2010 Checklist - Alzheimers Dietary Study.doc
- Healthy Eating Recipes - Alzheimers Dietary Study.pdf
- NZ Nutrition Guidelines.pdf
- The Ketogenic Way - Alzheimers Dietary Study.pdf
